# Supplementary material for: Within-host Evolution of Segments Ratio for the Tripartite Genome of Alfalfa Mosaic Virus
Source: Sci Rep. 2017 Jul 10;7:5004. doi: 10.1038/s41598-017-05335-8 (PMC5504059; doi:10.1038/s41598-017-05335-8)
Supplement: Supplementary file 2 — Supplementary information [file 41598_2017_5335_MOESM2_ESM.xlsx]

## Sheet: Total RNA
host	ratio_in	plant	sample	load_RNA1	Mean load_RNA1	load_RNA2	Mean load_RNA2	load_RNA3	Mean load_RNA3		Codes:	Host = 1	N. benthamiana		Sample = 1	inoculated leaf
1	1	1	1	903435072	804112416	2813317376	2.67083e+09	1763188992	1707922304			Host = 2	N. tabacum		Sample = 2	middle leaf
1	1	1	1	704789760		2900110848		1652655616				Host = 3	C. pepo		Sample = 3	upper leaf
1	1	1	1			2299067648						Host = 4	M. Sativa		Sample = 4	rest of plant
1	1	1	2	433924480	425234192	1118978048	1.00533e+09	222814608	322688312			Host = 5	C. annnuum
1	1	1	2	416543904		1021582336		422562016
1	1	1	2			875421440						ratio_in = 1	1:1:1
1	1	1	3	234041056	215498320	842261184	8.57007e+08	328232256	378520512			ratio_in = 2	10:1:1
1	1	1	3	196955584		805109120		428808768				ratio_in = 3	1:10:1
1	1	1	3			923650752						ratio_in = 4	1:1:10
1	1	1	4	197196560	194854080	616258304	513370880	185032928	199905840			ratio_in = 5	10:10:1
1	1	1	4	192511600		344909824		214778752				ratio_in = 6	10:1:10
1	1	1	4			578944512						ratio_in = 7	1:10:10
1	1	2	1	926360832	875065376	3574469632	3.12797e+09	1876003456	1787082432
1	1	2	1	823769920		3054856960		1698161408
1	1	2	1			2754588416
1	1	2	2	418547808	418547808	891040320	7.93386e+08	489626080	458245408
1	1	2	2			856490304		426864736
1	1	2	2			632628416
1	1	2	3	59977768	55594628	56495484	70654324	57005180	55146152
1	1	2	3	51211488		86768192		53287124
1	1	2	3			68699296
1	1	2	4	937146944	874119360	1390429056	1.33892e+09	1321396224	1194209536
1	1	2	4	811091776		1282642304		1067022848
1	1	2	4			1343678336
1	1	3	1	220575520	197668528	371195520	451094624	256102032	232478320
1	1	3	1	174761536		596484288		208854608
1	1	3	1			385604064
1	1	3	2	503292192	516308240	943638912	8.00838e+08	611211520	647086272
1	1	3	2	529324288		800454656		682961024
1	1	3	2			658420992
1	1	3	3	330143424	325279024	887646400	920755392	373033056	322459440
1	1	3	3	320414624		972671680		271885824
1	1	3	3			901948096
1	1	3	4	546681152	543972224	1300409344	1347343360	969073792	1019290624
1	1	3	4	541263296		1356264320		1069507456
1	1	3	4			1385356416
1	2	1	1	1653498752	1660456576	3372522496	3424110208	1503911936	1507695616
1	2	1	1	1667414400		3475697920		1511479296
1	2	1	2	174917040	172409688	461013664	467261408	399870176	416509792
1	2	1	2	169902336		473509152		433149408
1	2	1	3	1210814464	1195002944	2436493312	2519039232	1320920192	1225093376
1	2	1	3	1179191424		2601585152		1129266560
1	2	1	4	541243456	542107200	963818176	988959232	808214080	812896608
1	2	1	4	542970944		1014100288		817579136
1	2	2	1	607517120	576994496	1031329664	992882016	862231296	834355744
1	2	2	1	546471872		954434368		806480192
1	2	2	2	37010.7	36615.1	153485	153391	61875.2	63444.7
1	2	2	2	36219.5		153297		65014.3
1	2	2	3	1530942976	1613252096	2967863552	3051403904	2207786752	2296499712
1	2	2	3	1695561216		3134944256		2385212672
1	2	2	4	396903936	397019840	1038479424	1056489824	806378688	822917664
1	2	2	4	397135744		1074500224		839456640
1	2	3	1	1001582464	1007514848	2132439296	2109669184	1158141824	1177376000
1	2	3	1	1013447232		2086899072		1196610176
1	2	3	2	511780512	519871104	1067225728	1056672736	800545792	775247136
1	2	3	2	527961696		1046119744		749948480
1	2	3	3	959500928	929677920	2255818496	2205765376	1727047168	1683104768
1	2	3	3	899854912		2155712256		1639162368
1	2	3	4	13461612	1.41473e+07	45395036	45465694	48625732	48747334
1	2	3	4	14832969		45536352		48868936
1	3	1	1	1456279296	1496821376	5039174656	4613481216	1111524992	1073146432
1	3	1	1	1537363456		4187787776		1034767872
1	3	1	2	108654432	104182160	272599360	271370336	224762368	218870928
1	3	1	2	99709888		270141312		212979488
1	3	1	3	555745984	512520896	1711715968	1601308736	832727552	842892256
1	3	1	3	469295808		1490901504		853056960
1	3	1	4	141833760	146099368	242891408	224070152	163417184	158321216
1	3	1	4	150364976		205248896		153225248
1	3	2	1	150303	151524	7049000	7091013	698940	699798
1	3	2	1	152746		7133026		700656
1	3	2	2	27297.8	28796.8	39056	37716.8	27264.1	25868.1
1	3	2	2	30295.8		36377.7		24472.2
1	3	2	3	3.12278e+06	2.96536e+06	6450547	6.40027e+06	6.50025e+06	6.51473e+06
1	3	2	3	2807938		6.34999e+06		6529221
1	3	2	4	467487	478103	985417	910510	305829	293925
1	3	2	4	488719		835604		282020
1	3	3	1	1.86512e+06	1.81452e+06	144618064	144137472	8437430	7.95123e+06
1	3	3	1	1.76392e+06		143656880		7.46504e+06
1	3	3	2	6720.15	5605.79	19211.5	18851	7385.43	6929.29
1	3	3	2	4491.44		18490.5		6473.15
1	3	3	3	200105120	204220280	593351488	559678960	372710144	366209104
1	3	3	3	208335440		526006432		359708064
1	3	3	4	4943.7	4622.03	212059	200533	17697.4	17713.6
1	3	3	4	4300.37		189007		17729.7
1	4	1	1	890546368	862218304	2081447040	2171705920	650084096	663926784
1	4	1	1	833890240		2261964800		677769472
1	4	1	2	4973188608	6614891008	5811372544	6093701632	2558020352	2598667136
1	4	1	2	8256593408		6376030720		2639313920
1	4	1	3	1656582912	1710842496	2171968256	2311529728	2213346304	2309797376
1	4	1	3	1765102080		2451091200		2406248448
1	4	1	4	530628096	591726720	1189542016	1135113792	696443968	685203648
1	4	1	4	652825344		1080685568		673963328
1	4	2	1	161748	161308	959086	936640	3857646	3.91496e+06
1	4	2	1	160869		914195		3.97228e+06
1	4	2	2	1564541952	1536803392	4672747520	4756665088	1475514240	1572315328
1	4	2	2	1509064832		4840582656		1669116416
1	4	2	3	1321037696	1792722112	3745843968	3512740224	872959936	873322816
1	4	2	3	2264406528		3279636480		873685696
1	4	2	4	501876192	495906704	1271484416	1161559072	666664128	698183168
1	4	2	4	489937216		1051633728		729702208
1	4	3	1	22554.2	23126.6	111701	108393	349044	356175
1	4	3	1	23699		105084		363305
1	4	3	2	364764960	347040432	987946816	953328512	825121216	782412736
1	4	3	2	329315904		918710208		739704256
1	4	3	3	89639472	89970844	218562448	216892088	329470912	325007088
1	4	3	3	90302216		215221728		320543264
1	4	3	4	141514704	151410808	224971568	233704464	322798112	306227536
1	4	3	4	161306912		242437360		289656960
1	5	1	1	111850336	103560620	122333720	121297716	109804776	108369292
1	5	1	1	95270904		120261712		106933808
1	5	1	2	18724.1	19537.6	68879.1	71557.6	7724.66	7563.19
1	5	1	2	20351.1		74236.1		7401.71
1	5	1	3	59275324	60641780	226033680	227738984	306449344	292343424
1	5	1	3	62008236		229444288		278237504
1	5	1	4	5.11691e+06	4.78534e+06	19223692	18004171	7.7486e+06	7.2741e+06
1	5	1	4	4.45377e+06		16784650		6799609
1	5	2	2	333.967	319.832	2021.41	2067.61	483.096	481.746
1	5	2	2	305.697		2113.81		480.397
1	5	2	3	1454.57	1415.74	5005.05	5027.8	1087.12	1064.29
1	5	2	3	1376.9		5050.54		1041.46
1	5	2	4	9353662	9585031	43339052	43419890	18401722	20005828
1	5	2	4	9816400		43500728		21609934
1	5	3	1	1.11154e+06	1.07344e+06	7048556	7.08887e+06	8456905	7.96953e+06
1	5	3	1	1.03534e+06		7.12918e+06		7.48215e+06
1	5	3	2	10846.1	10916.8	42973.9	42971.4	8160.75	8106.13
1	5	3	2	10987.4		42968.9		8051.51
1	5	3	3	15781.6	15719	127340	125429	380936	366217
1	5	3	3	15656.4		123518		351498
1	5	3	4	3.44994e+06	3.43496e+06	8785694	9226564	6834312	6.8247e+06
1	5	3	4	3.41997e+06		9667434		6815093
1	6	1	1	8580.15	8826.24	88828.7	92909	266489	235730
1	6	1	1	9072.33		96989.2		204970
1	6	1	3	176.214	175.457	1404.62	1377.71	301.17	300.391
1	6	1	3	174.7		1350.8		299.613
1	6	1	4	4.2652e+06	4.11126e+06	6.35821e+06	6.42965e+06	3368036	3222430
1	6	1	4	3.95732e+06		6501086		3076824
1	6	2	1	29698	31454.1	345247	329737	1.46599e+06	1.6005e+06
1	6	2	1	33210.1		314226		1.73501e+06
1	6	2	3	620.942	619.557	3063.13	3096.33	793.199	739.695
1	6	2	3	618.171		3129.53		686.191
1	6	2	4	772471	783430	2.82769e+06	2.80436e+06	881979	941253
1	6	2	4	794388		2781024		1.00053e+06
1	6	3	2	1999.98	1883.95	5977.76	5910.87	858.386	916.471
1	6	3	2	1767.93		5843.98		974.556
1	6	3	3	896.418	890.472	1343.97	1408.57	260.243	274.361
1	6	3	3	884.527		1473.17		288.479
1	7	1	1	704987776	693734400	2059657856	2313733696	584040768	612721408
1	7	1	1	682481024		2567809536		641402048
1	7	1	2	844.07	882.892	1362.23	1255.2	2519.15	2572.38
1	7	1	2	921.713		1148.16		2625.61
1	7	1	3	330.49	308.436	398.676	390.081	915.939	1001.05
1	7	1	3	286.381		381.486		1086.17
1	7	1	4	17172354	1.53354e+07	40403008	40578504	14983794	1.44529e+07
1	7	1	4	13498445		40754000		13921907
1	7	2	1	90545.9	86201.6	10854750	10844719	4.97135e+06	5.22118e+06
1	7	2	1	81857.3		10834688		5471011
1	7	2	2	180.927	200.146	469.171	469.633	814.49	800.515
1	7	2	2	219.364		470.094		786.54
1	7	2	3	368964	384101	1.17122e+06	1.16687e+06	2.55909e+06	2.52191e+06
1	7	2	3	399239		1.16253e+06		2484733
1	7	2	4	145417872	151838576	432243552	420559616	195787280	206506064
1	7	2	4	158259280		408875680		217224848
1	7	3	1	202926192	193207192	1093373440	1098483904	389797056	373638832
1	7	3	1	183488192		1103594368		357480608
1	7	3	2	691774	659480	2.98408e+06	2905192	5389497	5.40964e+06
1	7	3	2	627187		2.8263e+06		5.42977e+06
1	7	3	3	375.663	311.791	303.464	291.825	600.2	640.158
1	7	3	3	247.919		280.186		680.116
1	7	3	4	115408	118033	1.74052e+06	1.86233e+06	1.87438e+06	1.9993e+06
1	7	3	4	120658		1.98414e+06		2.12422e+06
2	1	1	1	985212736	1020032384	1898483584	2258088640	435909888	442923008
2	1	1	1	1054852032		2617693696		449936128
2	1	1	2	2581107200	2591463040	6771343872	6475305472	1238020736	1278474240
2	1	1	2	2601818880		6179267072		1318927744
2	1	1	3	411152384	421431984	682561536	681574368	489465664	480907408
2	1	1	3	431711584		680587200		472349152
2	1	1	4	63849188	61516046	152518816	148526632	46729712	48573978
2	1	1	4	59182904		144534448		50418244
2	1	2	1	879518016	887646368	1479566336	1526644800	345900064	346562672
2	1	2	1	895774720		1573723264		347225280
2	1	2	2	923184192	888869664	2541653760	2702119552	936535936	933332032
2	1	2	2	854555136		2862585344		930128128
2	1	2	3	130198632	137824436	174977280	186420856	161481008	161753368
2	1	2	3	145450240		197864432		162025728
2	1	3	1	1803402496	1731503488	3397060864	3281879552	813113984	822025664
2	1	3	1	1659604480		3166698240		830937344
2	1	3	2	1363993856	1385445568	3622675200	3382774656	503904256	485573648
2	1	3	2	1406897280		3142874112		467243040
2	1	3	3	245175856	236469152	416072256	386823664	291168480	278568416
2	1	3	3	227762448		357575072		265968352
2	1	5	1	892727744	843078752	2547151360	2673612544	717288320	756689760
2	1	5	1	793429760		2800073728		796091200
2	1	5	2	571253696	650038528	648695680	694599872	360679648	364392112
2	1	5	2	728823360		740504064		368104576
2	1	5	3	2.59451e+06	2.82287e+06	5911508	6.0366e+06	3.12898e+06	3.04635e+06
2	1	5	3	3.05123e+06		6.1617e+06		2.96372e+06
2	1	5	4	276252800	274919904	615379264	630190432	179505376	177958080
2	1	5	4	273587008		645001600		176410784
2	1	6	1	1477042816	1360870272	3823967744	3731934720	1136439040	1098505376
2	1	6	1	1244697728		3639901696		1060571712
2	1	6	2	177264960	166741160	312632832	345110480	237004400	246167464
2	1	6	2	156217360		377588128		255330528
2	1	6	3	485960448	431451728	623882112	602236032	402802848	414808480
2	1	6	3	376943008		580589952		426814112
2	1	6	4	422377664	404669008	1204555264	1196321728	345847552	347927424
2	1	6	4	386960352		1188088192		350007296
2	1	7	1	1799173504	1890443584	4284803072	4306455808	1024355136	947745312
2	1	7	1	1981713664		4328108544		871135488
2	1	7	2	472499424	452621056	1032942720	1009860000	629012864	604948448
2	1	7	2	432742688		986777280		580884032
2	1	7	3	3504.56	3505.81	21822.1	22027	2161	2134.97
2	1	7	3	3507.06		22231.9		2108.93
2	1	7	4	533996256	585583728	1023601408	1025580000	339248416	331161616
2	1	7	4	637171200		1027558592		323074816
2	4	1	1	444.361	439.601	1665.31	1594.44	453.25	485.409
2	4	1	1	434.842		1523.57		517.568
2	4	1	2	111778480	110591912	292642080	287682496	42441196	42710408
2	4	1	2	109405344		282722912		42979620
2	4	1	3	292.048	298.871	763.635	744.458	67.3287	65.0014
2	4	1	3	305.694		725.282		62.674
2	4	1	4	11730489	1.06568e+07	27926470	28590101	1.99568e+06	1.92497e+06
2	4	1	4	9583118		29253732		1.85425e+06
2	4	2	1	182870320	194179312	281897248	284089792	40941752	38714106
2	4	2	1	205488304		286282336		36486460
2	4	2	2	193.576	228.591			76.5324	71.2403
2	4	2	2	263.606				65.9481
2	4	2	3					23.2453	23.5892
2	4	2	3					23.933
2	4	2	4	669167	691676	2.95261e+06	2.34234e+06	291947	296562
2	4	2	4	714185		1.73206e+06		301177
2	4	3	1	545221	555082	1.48627e+06	1.45495e+06	1.539e+06	1.59791e+06
2	4	3	1	564942		1.42363e+06		1.65682e+06
2	4	3	2	411.79	372.806			218.537	220.299
2	4	3	2	333.822				222.061
2	4	3	3	577.57	565.891			405.232	387.468
2	4	3	3	554.212				369.704
2	4	3	4	3475.72	3513.34	48873.2	51682	307083	327091
2	4	3	4	3550.97		54490.9		347099
2	6	1	1	1761105920	1609617088	2216510464	2479304192	356671040	376739888
2	6	1	1	1458128256		2742097920		396808736
2	6	1	2	1266541440	1273246272	1890472960	2032874240	465651360	466579952
2	6	1	2	1279951104		2175275520		467508544
2	6	1	3	337249440	326385504	338906432	345428800	234817088	240355992
2	6	1	3	315521568		351951168		245894896
2	6	1	4	504038432	521233296	1449692160	1591590464	335823264	361436352
2	6	1	4	538428160		1733488768		387049440
2	6	2	2			951826240		266132272	280271032
2	6	2	2					294409792
2	6	2	3	120502328	129357580	230083696	231546648	142299264	142282320
2	6	2	3	138212832		233009600		142265376
2	6	2	4	449827104	470844304	2123617792	2273085312	314726464	328740736
2	6	2	4	491861504		2422552832		342755008
2	6	3	4	580542080	587216224	2385768448	2530903552	429230528	432490368
2	6	3	4	592606528		2676038656		435750208
2	6	3	4	578585792
2	6	3	4	597130496
3	1	1	1	5915.78	5746.12	66972.1	74351.1	360875	361873
3	1	1	1	5576.47		81730.2		362871
3	1	1	2					17.9675	19.4361
3	1	1	2					20.9047
3	1	1	3					21.0314	22.6336
3	1	1	3					24.2357
3	1	1	4	654.234	682.472			415.151	389.797
3	1	1	4	710.711				364.442
3	1	2	1	15196.2	15087.4	132996	141942	888050	922308
3	1	2	1	14978.5		150889		956567
3	1	2	2					36.1985	41.0009
3	1	2	2					45.8033
3	1	2	3	243.622	207.232			38.465	32.9194
3	1	2	3	170.843				27.3737
3	1	2	4	366.895	384.533			534.981	599.199
3	1	2	4	402.172				663.417
3	1	3	1	19892.3	20220.2	208125	195475	1534784	1.51796e+06
3	1	3	1	20548		182824		1.50113e+06
3	1	3	2					18.1482	26.6827
3	1	3	2					35.2173
3	1	3	3					25.633	28.723
3	1	3	3					31.8129
3	1	3	4	1017.32	1030.24		5756.04	1191.47	1258.32
3	1	3	4	1043.16		5756.04		1325.17
4	1	1	4	2079.16	2144.58	6754.57	6636.39	27837.9	27246.3
4	1	1	4	2210.01		6518.21		26654.6
4	1	2	4			155.049	142.548	393.003	378.162
4	1	2	4			130.048		363.32
4	1	3	4	3736.21	3474.5	7298.04	7336.08	38903.6	36957.9
4	1	3	4	3212.78		7374.12		35012.2
4	1	4	4	368.411	413.463	910.768	805.098	6510.07	5996.32
4	1	4	4	458.515		699.427		5482.56
5	1	1	4	16624.4	16414	30556.8	30219.6	286494	280317
5	1	1	4	16203.7		29882.3		274141
5	1	2	4	32734.2	30406.3	101542	103800	541455	541455
5	1	2	4	28078.4		106057
5	1	3	4	16945.6	16140.4	44752.3	45483.3	177261	174660
5	1	3	4	15335.2		46214.2		172059

## Sheet: Encapsidated RNA
host	ratio_in	plant	sample	load_RNA1	Mean load_RNA1	load_RNA2	Mean load_RNA2	load_RNA3	Mean load_RNA3			Codes:	Host = 1	N. benthamiana		Sample = 1	inoculated leaf
1	1	1	1	1464546560	1429704704	2730071808	2534813312	1276808064	1204025920				Host = 2	N. tabacum		Sample = 2	middle leaf
1	1	1	1	1394862848		2339554816		1131243776					Host = 3	C. pepo		Sample = 3	upper leaf
1	1	1	2	2971648768	3055341824	4157170176	4615951872	3554019072	3574312448				Host = 4	M. Sativa		Sample = 4	rest of plant
1	1	1	2	3139034880		5074733568		3594605824					Host = 5	C. annnuum
1	1	1	3	76194448	65591760	149669632	160352904	48056744	53321590
1	1	1	3	54989072		171036176		58586436					ratio_in = 1	1:1:1
1	1	1	4	65569808	60313534	131229448	137029532	96509992	99146476				ratio_in = 2	10:1:1
1	1	1	4	55057260		142829616		101782960					ratio_in = 3	1:10:1
1	1	2	1	1145089280	1153557312	3861465344	3712233984	1786920576	1744820032				ratio_in = 4	1:1:10
1	1	2	1	1162025344		3563002624		1702719488					ratio_in = 5	10:10:1
1	1	2	2	738268032	683112608	1775160576	1859434048	1417012736	1554511744				ratio_in = 6	10:1:10
1	1	2	2	627957184		1943707520		1692010752					ratio_in = 7	1:10:10
1	1	2	3	457271424	436037616	932071744	952915040	351728512	353145200
1	1	2	3	414803808		973758336		354561888
1	1	2	4	1410212352	1244061952	3018400512	3334347904	1877086592	2682125120
1	1	2	4	1077911552		3650295296		3487163648
1	1	3	1	2629553408	2587005184	7586431488	7438642176	5248938496	5228594432
1	1	3	1	2544456960		7290852864		5208250368
1	1	3	2	1185938176	1200798400	2518526464	2643572224	1843751680	1912830784
1	1	3	2	1215658624		2768617984		1981909888
1	1	3	3	916631360	895624512	1316547200	1169598112	807513600	765089920
1	1	3	3	874617664		1022649024		722666240
1	1	3	4	757418496	789486080	1559066880	1709196096	1612415872	1606315776
1	1	3	4	821553664		1859325312		1600215680
1	2	1	1	4467737	2.81779e+06	5972476	1.01638e+07	6.87869e+06	1.6595e+07
1	2	1	1	1.16785e+06		14355093		26311310
1	2	1	2	682291	1.79224e+06	16674356	21212012	4260945	4260945
1	2	1	2	2902187		25749668
1	2	1	3	8.21124e+06	9.48027e+06	72665744	112863528	129196688	105358076
1	2	1	3	10749302		153061312		81519464
1	2	1	4	1.78347e+06	9.26774e+06	31546864	28416396	52874448	35303823
1	2	1	4	16752010		25285928		17733198
1	2	2	1	5706.57	6793.53	210117968	154809360	36347120	58483668
1	2	2	1	7880.49		99500752		80620216
1	2	2	2	2.23694e+06	1.01066e+07	24311.2	59753.6	11791.8	6512.13
1	2	2	2	17976258		95195.9		1232.49
1	2	2	3	58725092	69954042	746040768	971396128	664834816	687072320
1	2	2	3	81182992		1196751488		709309824
1	2	2	4	131439	131439	75848.5	41294.3
1	2	2	4			6740.12
1	2	3	1	16753686	1.50776e+07	844431936	818675136	991121984	775555872
1	2	3	1	1.34016e+07		792918336		559989760
1	2	3	2		157279872	17194.5	16443.4	22590.1	22145.1
1	2	3	2	157279872		15692.3		21700.1
1	2	3	3	10977.2	11072.5	7216555	2.2378e+07	36788592	37722298
1	2	3	3	11167.8		37539488		38656004
1	2	3	4	16040.5	16040.5	43858.1	451451	6.44966e+06	3.2383e+06
1	2	3	4			859044		26940.2
1	3	1	1			372894	748189
1	3	1	1			1.12348e+06
1	3	1	2	10879769	12104122	52661816	55525810	16026793	1.5686e+07
1	3	1	2	13328475		58389804		15345198
1	3	1	3	11623800	1.329e+07	23860340	27458223	7156782	6.64026e+06
1	3	1	3	14956149		31056106		6.12373e+06
1	3	1	4	350738816	359081616	1012831680	1012728320	421219392	400553008
1	3	1	4	367424416		1012624960		379886624
1	3	2	1	771.675	756.418	11374.2	12726.2	658.126	1020.73
1	3	2	1	741.162		14078.3		1383.34
1	3	2	2	1609.55	1402.74	2509.62	3088.59	1105.54	1396.32
1	3	2	2	1195.94		3667.55		1687.11
1	3	2	3			179.398	186.148	246.773	203.568
1	3	2	3			192.897		160.364
1	3	2	4	1911165	1.87733e+06	1.29424e+06	1.36818e+06	258284	242943
1	3	2	4	1.84349e+06		1.44213e+06		227602
1	3	3	1	13579.2	12982.5	49632.6	49752.1	626.932	678.698
1	3	3	1	12385.7		49871.7		730.464
1	3	3	2			374.89	1048.57	84.4822	156.329
1	3	3	2			1722.25		228.175
1	3	3	3	464.035	440.279	1448.52	1192.53	786.704	680.217
1	3	3	3	416.523		936.531		573.73
1	3	3	4	411.843	441.829	1909.56	2118.34	265.796	262.042
1	3	3	4	471.816		2327.11		258.289
1	4	1	1	34723948	47428888	192683392	156023332	27243454	48605475
1	4	1	1	60133828		119363272		69967496
1	4	1	2	10508254	10559550	42618292	41450844	11036177	2.19051e+07
1	4	1	2	10610846		40283396		32773976
1	4	1	3	478477	446406	1.65462e+06	1630197	2.73031e+06	2.06381e+06
1	4	1	3	414335		1.60578e+06		1.39731e+06
1	4	1	4	1545276544	1456540288	7162901504	6659904768		1407300992
1	4	1	4	1367804032		6156908032		1407300992
1	4	2	1	739618	686706	1.25959e+06	1347552	480647	508117
1	4	2	1	633795		1.43551e+06		535587
1	4	2	2	517072	362294			5.07025e+06	3.89245e+06
1	4	2	2	207516				2.71466e+06
1	4	2	3	237323616	259811616	703708864	730465696	192339520	192036688
1	4	2	3	282299616		757222528		191733856
1	4	2	4	562835264	625376160	3164077568	3138613760	897475328	974259616
1	4	2	4	687917056		3113149952		1051043904
1	4	3	1	4092.24	47359.1	236637	119251	60.5289	66.0761
1	4	3	1	90626		1865.94		71.6234
1	4	3	2	3.1797e+06	3.26155e+06	3.91052e+06	3.92623e+06	3.38744e+06	3550815
1	4	3	2	3.34339e+06		3.94194e+06		3.71419e+06
1	4	3	3	3.8159e+06	3.92839e+06	5800549	5.48988e+06	7063106	7.43608e+06
1	4	3	3	4.04089e+06		5.1792e+06		7.80905e+06
1	4	3	4	97277048	96555468	284437696	254889960	169268560	230184856
1	4	3	4	95833888		225342224		291101152
1	5	1	1	4.63345e+06	4.40112e+06	13173477	13158215	15018929	1.68826e+07
1	5	1	1	4.16879e+06		13142953		18746242
1	5	1	2	559.16	614.549	2946.61	3263.66	3956.52	5572.01
1	5	1	2	669.938		3580.72		7187.51
1	5	1	3	279759	283348	2.33544e+06	2.29511e+06	761308	1.26748e+06
1	5	1	3	286936		2.25477e+06		1.77365e+06
1	5	1	4	928752	1.08155e+06	6.20633e+06	6919116	1.36678e+06	1.36678e+06
1	5	1	4	1.23434e+06		7.63191e+06
1	5	2	1	15082410	8.86017e+07	24771202	44712263	82105360	152963072
1	5	2	1	13608695		64653324		139669824
1	5	2	1	237114032				237114032
1	5	2	2	431.215	467.467	3474.04	2978.48	911.888	1310.44
1	5	2	2	503.718		2482.92		1708.99
1	5	2	3	750.525	750.525	278.741	507.151	1683.87	1483.21
1	5	2	3			735.562		1282.55
1	5	2	4	225097	223625	1.01574e+06	1.00216e+06	170379	168860
1	5	2	4	222153		988570		167341
1	5	3	1	27938250	26366696	241450304	249954064	215431424	218793000
1	5	3	1	24795142		258457824		222154576
1	5	3	2	424.697	468.918	639.819	978.05	2087.82	1634.19
1	5	3	2	513.138		1316.28		1180.55
1	5	3	3	1385.72	1296.23	3987.41	3384.16	1733.28	1327.88
1	5	3	3	1206.73		2780.92		922.486
1	5	3	4	44212.3	49334.4	280125	209440
1	5	3	4	54456.4		138755
1	6	1	1	7128.19	6992.2	14590	13673.2	25133.8	23754.4
1	6	1	1	6856.21		12756.5		22375
1	6	1	2			1216.46	1660.72	762.859	961.896
1	6	1	2			2104.99		1160.93
1	6	1	3	855.901	1106.59	1100.06	1035.16	939	957.095
1	6	1	3	1357.28		970.259		975.19
1	6	1	4	857.149	853.28	254.103	811.205	1328.14	1325.15
1	6	1	4	849.411		1368.31		1322.17
1	6	2	3	1067.16	958.969	1425.86	1386.45	6361.48	7748.01
1	6	2	3	850.779		1347.04		9134.53
1	6	2	4	889.348	798.389	2180.13	1557.02	590.095	969.534
1	6	2	4	707.431		933.913		1348.97
1	6	3	1	9847.17	9847.17	1356.88	2287.36
1	6	3	1			3217.85
1	6	3	2	791.521	762.875	1298.73	1692.94	1795.51	1101.06
1	6	3	2	734.23		2087.15		406.601
1	6	3	3			2883.93	1863.05
1	6	3	3			842.176
1	6	3	4	19025.9	16350	18095.1	25647.9	8113.09	33338.3
1	6	3	4	13674		33200.7		58563.5
1	7	1	1	4374858752	4245549184	9251149824	10948390400	2883744256	2892527744
1	7	1	1	4116239616		12645630976		2901311232
1	7	1	2					109.173	117.681
1	7	1	2					126.19
1	7	1	3	578.402	537.056			260.615	241.294
1	7	1	3	495.71				221.974
1	7	1	4	399841952	418393088	1071250304	1086027520	322185248	329793088
1	7	1	4	436944224		1100804736		337400928
1	7	2	1	118352	114669	293610	318809	311148	303766
1	7	2	1	110986		344007		296385
1	7	2	2					282.527	274.978
1	7	2	2					267.429
1	7	2	3	508507	521898	343153	336528	1.02975e+06	1.1778e+06
1	7	2	3	535288		329903		1.32585e+06
1	7	2	4	2376958464	2418064000	6491117056	6289477632	2077950592	2189756992
1	7	2	4	2459169536		6087838208		2301563392
1	7	3	1	1541690496	1483984384	5271079424	5005044736	1160698752	1146437312
1	7	3	1	1426278272		4739010048		1132175872
1	7	3	2	769356	749178	766788	751648	453022	460374
1	7	3	2	729000		736508		467726
1	7	3	3	11474.6	11145.1	7719.42	7022.89	36556	35463.4
1	7	3	3	10815.6		6326.37		34370.8
1	7	3	4	1.0956e+06	1.12942e+06	2373394	2.45277e+06	1.40083e+06	1.53616e+06
1	7	3	4	1.16324e+06		2532145		1.67149e+06
2	1	1	1	1590626816	1523235328	6966737920	6913947392	1550930688	1702626048
2	1	1	1	1455843840		6861156864		1854321408
2	1	1	2	1356489728	1387454464	5475231232	5857050112	3431882240	2888283008
2	1	1	2	1418419200		6238868992		2344683776
2	1	1	3	1481450624	1481579072	6295603200	6168665856	3384834048	3891589120
2	1	1	3	1481707520		6041728512		4398344192
2	1	1	4	67736544	67059706	268915680	246622488	96198064	123869032
2	1	1	4	66382868		224329296		151540000
2	1	2	1	1370567424	1314966784	4384936448	4802927616	1867334400	1621450304
2	1	2	1	1259366144		5220918784		1375566208
2	1	2	2	952472832	1114611328	9234151424	9297230848	3304024832	3373284608
2	1	2	2	1276749824		9360310272		3442544384
2	1	2	3	290835296	288955264	587201472	598330144	611202240	597881280
2	1	2	3	287075232		609458816		584560320
2	1	2	4	7245583	7.62674e+07	1119449728	1379934272	1308889344	1140436416
2	1	2	4	145289168		1640418816		971983488
2	1	3	1	966157824	1151304384	6930383872	6775683584	2524658944	2679704960
2	1	3	1	1336450944		6620983296		2834750976
2	1	3	2	1366308864	1320950400	5850279424	5965783808	1673878784	1561616192
2	1	3	2	1275591936		6081288192		1449353600
2	1	3	3	1429074688	1338864896	6065169920	5765087488	4826507776	4249340800
2	1	3	3	1248655104		5465005056		3672173824
2	1	3	4	825088064	905382656	5178088448	5074652416	1815633408	1803584128
2	1	3	4	985677248		4971216384		1791534848
2	6	1	4	504038432	521233296	1449692160	1591590464	335823264	361436352
2	6	1	4	538428160		1733488768		387049440
2	6	2	4	449827104	470844304	2123617792	2273085312	314726464	328740736
2	6	2	4	491861504		2422552832		342755008
2	6	3	4	580542080	587216224	2385768448	2530903552	429230528	432490368
2	6	3	4	592606528		2676038656		435750208
2	6	3	4	578585792
2	6	3	4	597130496
3	1	1	1	555.93	488.907	1310.67	1083.14	2282.91	1984.3
3	1	1	1	421.884		855.609		1685.68
3	1	1	2	1921.38	1855.66	6095.84	5455.71	6063.61	7603.84
3	1	1	2	1789.95		4815.58		9144.07
3	1	1	3	71.1557	76.7286			652.052	1123.35
3	1	1	3	82.3016				1594.65
3	1	1	4	159.387	219.486	557.076	577.236	2128.8	1877.8
3	1	1	4	279.585		597.395		1626.8
3	1	2	1	4164.58	3085.93	3054.79	2979.7	3441.93	4525.37
3	1	2	1	2007.28		2904.62		5608.81
3	1	2	2	2325.55	2161.62	3927.37	4375.43	10068	10396.7
3	1	2	2	1997.7		4823.48		10725.3
3	1	2	3	180.948	201.7	2825.91	1692.42	936.582	1111.65
3	1	2	3	222.453		558.93		1286.72
3	1	2	4	78.9595	141.625			1805.76	1696.46
3	1	2	4	204.29				1587.16
3	1	3	1	561.703	420.357	1149.12	1072.82	1582.76	1656.07
3	1	3	1	279.011		996.52		1729.38
3	1	3	2	1210.87	1185.74	2911.02	2891.56	6509.88	7281.26
3	1	3	2	1160.61		2872.09		8052.65
3	1	3	3	314.067	375.655	1732.04	11906.5	2554.98	3750.55
3	1	3	3	437.243		22080.9		4946.11
3	1	3	4	455.113	516.605	652.242	797.006	6697.84	5559.36
3	1	3	4	578.097		941.769		4420.88
4	1	1	4			590.824	603.355	4293.51	4152.87
4	1	1	4			615.886		4012.24
4	1	2	4			1151.88	1166.07	17595.9	18025.8
4	1	2	4			1180.25		18455.7
4	1	3	4			1105.19	1131.12	5784.09	5594.53
4	1	3	4			1157.05		5404.97
4	1	4	4					458.567	380.568
4	1	4	4					302.568
5	1	1	4			140.428	681.501	620.436	1262.02
5	1	1	4			1222.57		1903.6
5	1	2	4			400.562	634.168	344	345.949
5	1	2	4			867.774		347.897
5	1	3	4
5	1	3	4			380.365

## Sheet: Total RNA transgenic plants
plant genotype	plant	load_RNA1	Mean load_RNA1	load_RNA2	Mean load_RNA2	load_RNA3	Mean load_RNA3		Codes:	Plant genotype = 0		Wildtype
0	1	1584458368	1596981824	8365944832	8370147072	301797440	307657152			Plant genotype = 1		P1
0	1	1609505280		8374349312		313516864				Plant genotype = 2		P2
0	2	3268.97	3172.75	4511.41	4654.83	17087	15724.6			Plant genotype = 3		P12
0	2	3076.54		4798.25		14362.3
1	1	283709248	283800672	1079535104	1054276608	201417040	214652744
1	1	283892096		1029018112		227888448
1	2	421366752	448593520	1108134528	879918720	248345760	248085648
1	2	475820288		651702912		247825536
2	1	438302880	394618288	2194850304	1989723264	193156080	213389968
2	1	350933696		1784596224		233623856
2	2	804629952	797621984	2142849792	2132749568	257000688	217912216
2	2	790614016		2122649344		178823744
3	1	4262834	4.32833e+06	12982340	1.32288e+07	89449400	101780200
3	1	4393829		13475235		114111000
3	2	1.09362e+06	1039674	15491456	1.53436e+07	119245568	118711344
3	2	985731		15195661		118177120

## Sheet: Encapsidated RNA transgenic pla
plant genotype	plant	load_RNA1	Mean load_RNA1	load_RNA2	Mean load_RNA2	load_RNA3	Mean load_RNA3			Codes:	Plant genotype = 0		Wildtype
0	1	4323012608	4283664896	11298886656	10740048896	455127072	547950832				Plant genotype = 1		P1
0	1	4244317184		10181211136		640774592					Plant genotype = 2		P2
0	2	8020.62	8328.57	13563	13254.4	2101.93	2105.5				Plant genotype = 3		P12
0	2	8636.53		12945.9		2109.08
1	1	3020999168	3189900160	6174882304	6519581696	982958464	675772848
1	1	3358801152		6864281088		368587232
1	2	3024120832	3086693120	3837569536	3984861312	248345760	994527488
1	2	3149265408		4132153088		247825536
2	1	2895566080	2900474624	5118431232	5886274816	193156080	652896960
2	1	2905383168		6654118400		233623856
2	2	2676386560	2972783872	2775804416	2766187264	257000688	610649216
2	2	3269181184		2756570112		178823744
3	1	8918437	8929985	24807312	23173297	89449400	175414000
3	1	8941533		21539282		114111000
3	2	17604136	17629175	164718432	166574000	119245568	1307303296
3	2	17654214		168429568		118177120
